# Supplementary material for: Paclitaxel Inhibits Synoviocyte Migration and Inflammatory Mediator Production in Rheumatoid Arthritis
Source: Front Pharmacol. 2021 Sep 9;12:714566. doi: 10.3389/fphar.2021.714566 (PMC8458635; doi:10.3389/fphar.2021.714566)
Supplement: Supplementary file 1 [file DataSheet3.ZIP]

Archive with 56 entries (47 files):
- P70S6K/
- P70S6K/P70s6k-B-2.jpg
- P70S6K/P70s6k-B-3.jpg
- P70S6K/P70s6k-B.jpg
- P70S6K/P70s6k-F-2.jpg
- P70S6K/P70s6k-F-3.jpg
- P70S6K/P70s6k-F.jpg
- P70S6K/P70s6k.jpg
- p-4EBP1/
- p-4EBP1/P-4EBP1-2-F-2.jpg
- p-4EBP1/P-4EBP1-2-F.jpg
- p-4EBP1/P-4EBP1-2.jpg
- p-AKT/
- p-AKT/p-AKT-B-2.jpg
- p-AKT/p-AKT-B.jpg
- p-AKT/p-AKT-F-2.jpg
- p-AKT/p-AKT-F.jpg
- p-ERK/
- p-ERK/P-ERK-B-2.jpg
- p-ERK/P-ERK-B.jpg
- p-ERK/P-ERK-F-2.jpg
- p-ERK/P-ERK-F.jpg
- p-ERK/P-ERK.jpg
- p-JNK/
- p-JNK/P-JNK-2-B-2.jpg
- p-JNK/P-JNK-2-B.jpg
- p-JNK/P-JNK-2-F-2.jpg
- p-JNK/P-JNK-2-F.jpg
- p-P70S6K/
- p-P70S6K/p-P70s6k-B.jpg
- p-P70S6K/p-P70s6k-F-2.jpg
- p-P70S6K/p-P70s6k-F.jpg
- p-P70S6K/p-P70s6k.jpg
- p-mTOR/
- p-mTOR/P-mTOR-B-2.jpg
- p-mTOR/P-mTOR-B-3.jpg
- p-mTOR/P-mTOR-B-4.jpg
- p-mTOR/P-mTOR-B.jpg
- p-mTOR/P-mTOR-F-2.jpg
- p-mTOR/P-mTOR-F-3.jpg
- p-mTOR/P-mTOR-F-4.jpg
- p-mTOR/P-mTOR-F.jpg
- p-mTOR/P-mTOR.jpg
- p-p38/
- p-p38/P-P38-2.jpg
- p-p38/P-P38-B-2.jpg
- p-p38/P-P38-B.jpg
- p-p38/P-P38-F-2.jpg
- p-p38/P-P38-F.jpg
- p38/
- p38/P38-2.jpg
- p38/P38-B-2.jpg
- p38/P38-B.jpg
- p38/P38-F-2.jpg
- p38/P38-F.jpg
- p38/P38.jpg
