# Supplementary material for: Paclitaxel Inhibits Synoviocyte Migration and Inflammatory Mediator Production in Rheumatoid Arthritis
Source: Front Pharmacol. 2021 Sep 9;12:714566. doi: 10.3389/fphar.2021.714566 (PMC8458635; doi:10.3389/fphar.2021.714566)
Supplement: Supplementary file 4 [file DataSheet4.ZIP]

Archive with 13 entries (12 files):
- Fig 1C/
- Fig 1C/Ctrl-0h.tif
- Fig 1C/Ctrl-12h.tif
- Fig 1C/Ctrl-24h.tif
- Fig 1C/PTX 10nM-0h.tif
- Fig 1C/PTX 10nM-12h.tif
- Fig 1C/PTX 10nM-24h.tif
- Fig 1C/PTX 2.5nM-0h.tif
- Fig 1C/PTX 2.5nM-12h.tif
- Fig 1C/PTX 2.5nM-24h.tif
- Fig 1C/PTX 5nM-0h.tif
- Fig 1C/PTX 5nM-12h.tif
- Fig 1C/PTX 5nM-24h.tif
