# Supplementary material for: Paclitaxel Inhibits Synoviocyte Migration and Inflammatory Mediator Production in Rheumatoid Arthritis
Source: Front Pharmacol. 2021 Sep 9;12:714566. doi: 10.3389/fphar.2021.714566 (PMC8458635; doi:10.3389/fphar.2021.714566)
Supplement: Supplementary file 5 [file DataSheet1.ZIP]

Archive with 9 entries (6 files):
- apoptosis/
- apoptosis/24h/
- apoptosis/24h/Ctrlú¿24hú⌐.fcs
- apoptosis/24h/PTX 100nMú¿24hú⌐.fcs
- apoptosis/24h/PTX 200nMú¿24hú⌐.fcs
- apoptosis/48h/
- apoptosis/48h/Ctrlú¿48hú⌐.fcs
- apoptosis/48h/PTX 100nMú¿48hú⌐.fcs
- apoptosis/48h/PTX 200nMú¿48hú⌐.fcs
