# Supplementary material for: Paclitaxel Inhibits Synoviocyte Migration and Inflammatory Mediator Production in Rheumatoid Arthritis
Source: Front Pharmacol. 2021 Sep 9;12:714566. doi: 10.3389/fphar.2021.714566 (PMC8458635; doi:10.3389/fphar.2021.714566)
Supplement: Supplementary file 6 [file DataSheet6.ZIP]

Archive with 4 entries (3 files):
- Fig 5A/CIA+PTX.jpg
- Fig 5A/CIA.jpg
- Fig 5A/Ctrl.jpg
- Fig 5A/
