# Supplementary material for: Paclitaxel Inhibits Synoviocyte Migration and Inflammatory Mediator Production in Rheumatoid Arthritis
Source: Front Pharmacol. 2021 Sep 9;12:714566. doi: 10.3389/fphar.2021.714566 (PMC8458635; doi:10.3389/fphar.2021.714566)
Supplement: Supplementary file 7 [file DataSheet2.ZIP]

Archive with 55 entries (47 files):
- 4EBP1/
- 4EBP1/4EBP1-F-2.jpg
- 4EBP1/4EBP1-F.jpg
- 4EBP1/4EBP1.jpg
- AKT/
- AKT/AKT-1-B.jpg
- AKT/AKT-1-F-2.jpg
- AKT/AKT-1-F.jpg
- AKT/AKT.jpg
- ERK/
- ERK/ERK-1.jpg
- ERK/ERK-B.jpg
- ERK/ERK-F-2.jpg
- ERK/ERK-F.jpg
- GAPDH/
- GAPDH/GAPDH-1 (2)-B-2.jpg
- GAPDH/GAPDH-1 (2)-B.jpg
- GAPDH/GAPDH-1 (2)-F-2.jpg
- GAPDH/GAPDH-1 (2)-F.jpg
- GAPDH/GAPDH-1(3)-B-2.jpg
- GAPDH/GAPDH-1(3)-B.jpg
- GAPDH/GAPDH-1(3)-F-2.jpg
- GAPDH/GAPDH-1(3)-F.jpg
- GAPDH/GAPDH-1-B-2.jpg
- GAPDH/GAPDH-1-B.jpg
- GAPDH/GAPDH-1-F-2.jpg
- GAPDH/GAPDH-1-F.jpg
- GAPDH/GAPDH-1.jpg
- GAPDH/GAPDH-2-B-2.jpg
- GAPDH/GAPDH-2-B.jpg
- GAPDH/GAPDH-2-F-2.jpg
- GAPDH/GAPDH-2-F.jpg
- HIF-1a┴/
- HIF-1a┴/HIF1a-1;500-B.jpg
- HIF-1a┴/HIF1a-1;500-F-2.jpg
- HIF-1a┴/HIF1a-1;500-F.jpg
- HIF-1a┴/HIF1a-1;500.jpg
- JNK/
- JNK/JNK-B.jpg
- JNK/JNK-F-2.jpg
- JNK/JNK-F.jpg
- JNK/JNK.jpg
- mTOR/
- mTOR/mTOR-B-2.jpg
- mTOR/mTOR-B.jpg
- mTOR/mTOR-F-2.jpg
- mTOR/mTOR-F.jpg
- mTOR/mTOR.jpg
- p38/
- p38/P38-2.jpg
- p38/P38-B-2.jpg
- p38/P38-B.jpg
- p38/P38-F-2.jpg
- p38/P38-F.jpg
- p38/P38.jpg
