# Supplementary material for: Paclitaxel Inhibits Synoviocyte Migration and Inflammatory Mediator Production in Rheumatoid Arthritis
Source: Front Pharmacol. 2021 Sep 9;12:714566. doi: 10.3389/fphar.2021.714566 (PMC8458635; doi:10.3389/fphar.2021.714566)
Supplement: Supplementary file 8 [file DataSheet5.ZIP]

Archive with 9 entries (8 files):
- Fig 1E/
- Fig 1E/Ctrlú¿1ú⌐.jpg
- Fig 1E/Ctrlú¿2ú⌐.jpg
- Fig 1E/PTX 10nMú¿1ú⌐.jpg
- Fig 1E/PTX 10nMú¿2ú⌐.jpg
- Fig 1E/PTX 2.5nMú¿1ú⌐.jpg
- Fig 1E/PTX 2.5nMú¿2ú⌐.jpg
- Fig 1E/PTX 5nMú¿1ú⌐.jpg
- Fig 1E/PTX 5nMú¿2ú⌐.jpg
