# Supplementary material for: Paclitaxel Inhibits Synoviocyte Migration and Inflammatory Mediator Production in Rheumatoid Arthritis
Source: Front Pharmacol. 2021 Sep 9;12:714566. doi: 10.3389/fphar.2021.714566 (PMC8458635; doi:10.3389/fphar.2021.714566)
Supplement: Supplementary file 9 [file DataSheet7.ZIP]

Archive with 7 entries (6 files):
- Fig 6A/CIA+PTXú¿1ú⌐.TIF
- Fig 6A/CIA+PTXú¿2ú⌐.TIF
- Fig 6A/CIAú¿1ú⌐.TIF
- Fig 6A/CIAú¿2ú⌐.TIF
- Fig 6A/Ctrlú¿1ú⌐.TIF
- Fig 6A/Ctrlú¿2ú⌐.TIF
- Fig 6A/
